# Supplementary material for: Antioxidant and Anti-Inflammatory Effects of Thyme (Thymus vulgaris L.) Essential Oils Prepared at Different Plant Phenophases on Pseudomonas aeruginosa LPS-Activated THP-1 Macrophages
Source: Antioxidants (Basel). 2022 Jul 6;11(7):1330. doi: 10.3390/antiox11071330 (PMC9311800; doi:10.3390/antiox11071330)
Supplement: Supplementary file 1 [file antioxidants-11-01330-s001.zip]

Archive with 1 entries (1 files):
- antioxidants-1794462-supplementary.pdf
